# Supplementary material for: Predicting parasitic plants Loranthus Europaeus range shifts in response to climate change
Source: Sci Rep. 2025 May 29;15:18932. doi: 10.1038/s41598-025-03631-2 (PMC12122712; doi:10.1038/s41598-025-03631-2)
Supplement: Supplementary file 2 — Supplementary Material 2 [file 41598_2025_3631_MOESM2_ESM.xlsx]

## Sheet: Arkusz2
ID	longitude	latitude	Sources
1	16.384128	48.565245	Plichta, R., Nadezhdina, N., Urban, J., & Gebauer, R. (2013, June). Sap flow dynamics of quercus pubescens and its hemiparasite Loranthus europaeus. In IX International Workshop on Sap Flow 991 (pp. 253-260).
2	22.15	38.39	Katsarou, A., Rhizopoulou, S., & Kefalas, P. (2012). Antioxidant potential of the aerial tissues of the mistletoe Loranthus europaeus Jacq. Records of Natural Products, 6(4), 394.
3	18.0409	48.4002	(Loranthus europaeus) amplifies drought stress in sessile oak trees (Quercus petraea) by altering water status and physiological responses. Water, 12(11), 2985.
4	36.2236	45.223	Mostaghimi, F., Seyedi, N., Shafiei, A. B., & Correia, O. (2021). How do leaf carbon and nitrogen contents of oak hosts affect the heterotrophic level of Loranthus europaeus? Insights from stable isotope ecophysiology assays. Ecological Indicators, 125, 107583.
5	36.2356	45.242	Das, M., Das, A., Pereira, P., & Mandal, A. (2021). Exploring the spatio-temporal dynamics of ecosystem health: A study on a rapidly urbanizing metropolitan area of Lower Gangetic Plain, India. Ecological Indicators, 125, 107584.
6	27.103301	48.34922	Gleb, R. Y., & Volutsa, O. D. (2019). Loranthus europaeus (Loranthaceae) in Ukraine: an overview of distribution patterns and hosts. Ukrainian Botanical Journal, 76(5), 406-417.
7	22.42007	48.27347	Gleb, R. Y., & Volutsa, O. D. (2019). Loranthus europaeus (Loranthaceae) in Ukraine: an overview of distribution patterns and hosts. Ukrainian Botanical Journal, 76(5), 406-417.
8	26.51470	48.40052	Gleb, R. Y., & Volutsa, O. D. (2019). Loranthus europaeus (Loranthaceae) in Ukraine: an overview of distribution patterns and hosts. Ukrainian Botanical Journal, 76(5), 406-417.
9	16.31390	39.14453	Ambrosio, R. L., Gratino, L., Mirino, S., Cocca, E., Pollio, A., Anastasio, A., ... & Gogliettino, M. (2020). The bactericidal activity of protein extracts from Loranthus europaeus berries: a natural resource of bioactive compounds. Antibiotics, 9(2), 47.
10	16.3841	48.5652	Gebauer, R., Volařík, D., & Urban, J. (2012). Quercus pubescens and its hemiparasite Loranthus europaeus: nutrient dynamics of leaves and twigs. Acta physiologiae plantarum, 34, 1801-1809.
11	15.5821	48.4932	Kubíček, J., Špinlerová, Z., Michalko, R., Vrška, T., & Matula, R. (2018). Temporal Dynamics and size effects of Mistletoe (Loranthus europaeus Jacq.) Infection in an Oak Forest. Austrian Journal of Forest Science/Centralblatt für das Gesamte Forstwesen, 135(2).
12	15.804697	47.222460	Joannea Botanik 14: 5–24 (2017) Ein Beitrag zur aktuellen Verbreitung von Loranthus europaeus in der Steiermark Roland APRENT
13	15.58025	46.46029	Joannea Botanik 14: 5–24 (2017) Ein Beitrag zur aktuellen Verbreitung von Loranthus europaeus in der Steiermark Roland APRENT
14	15.4843	47.1301	Joannea Botanik 14: 5–24 (2017) Ein Beitrag zur aktuellen Verbreitung von Loranthus europaeus in der Steiermark Roland APRENT
15	15.4840	47.1304	Joannea Botanik 14: 5–24 (2017) Ein Beitrag zur aktuellen Verbreitung von Loranthus europaeus in der Steiermark Roland APRENT
16	20.162272377468216	42.39907375094523	Bashkim M. Lushaj, Arvjen B. Lushaj. The infection of yellow mistletoe on the sweet chestnut of Albania, 2010
17	19.826577405900682	41.311380878997234	Bashkim M. Lushaj, Arvjen B. Lushaj. The infection of yellow mistletoe on the sweet chestnut of Albania, 2011
18	20.09642601970435	41.10531782165231	Bashkim M. Lushaj, Arvjen B. Lushaj. The infection of yellow mistletoe on the sweet chestnut of Albania, 2012
19	20.656099295512774	40.896673779221906	Bashkim M. Lushaj, Arvjen B. Lushaj. The infection of yellow mistletoe on the sweet chestnut of Albania, 2013
20	24.314691336692086	42.07725373754509	Жълт имел - снимка 2 - Българската флора онлайн (bgflora.net)
21	27.46	41.50	Kumbasli, M., Keten, A., Beskardes, V., Makineci, E., Özdemir, E., Yilmaz, E., ... & Caliskan, S. (2011). Hosts and distribution of yellow mistletoe (Loranthus europaeus Jacq.(Loranthaceae)) on Northern Strandjas Oak Forests-Turkey. Scientific Research and Essays, 6(14), 2970-2975.
22	36.9604	67.0308	MIRZAEI, J., Naseri, B., Naji, H., & Pourhashemi, M. (2018). The effects of Loranthus europeaus on Carbohydrate, proline and chlorophyll in different tree species of Zagros forest. Journal of Wood and Forest Science and Technology, 25(1), 87-100.
23	37.1669	64.7960	MIRZAEI, J., Naseri, B., Naji, H., & Pourhashemi, M. (2018). The effects of Loranthus europeaus on Carbohydrate, proline and chlorophyll in different tree species of Zagros forest. Journal of Wood and Forest Science and Technology, 25(1), 87-100.
24	37.1488	64.4934	MIRZAEI, J., Naseri, B., Naji, H., & Pourhashemi, M. (2018). The effects of Loranthus europeaus on Carbohydrate, proline and chlorophyll in different tree species of Zagros forest. Journal of Wood and Forest Science and Technology, 25(1), 87-100.
25	37.2951	62.9079	MIRZAEI, J., Naseri, B., Naji, H., & Pourhashemi, M. (2018). The effects of Loranthus europeaus on Carbohydrate, proline and chlorophyll in different tree species of Zagros forest. Journal of Wood and Forest Science and Technology, 25(1), 87-100.
26	37.5957	62.4225	MIRZAEI, J., Naseri, B., Naji, H., & Pourhashemi, M. (2018). The effects of Loranthus europeaus on Carbohydrate, proline and chlorophyll in different tree species of Zagros forest. Journal of Wood and Forest Science and Technology, 25(1), 87-100.
27	37.3021	63.0932	MIRZAEI, J., Naseri, B., Naji, H., & Pourhashemi, M. (2018). The effects of Loranthus europeaus on Carbohydrate, proline and chlorophyll in different tree species of Zagros forest. Journal of Wood and Forest Science and Technology, 25(1), 87-100.
28	16.518162455965392	48.380250453862935	Glatzel, G. (1983). Mineral nutrition and water relations of hemiparasitic mistletoes: a question of partitioning. Experiments with Loranthus europaeus on Quercus petraea and Quercus robur. Oecologia, 56(2), 193-201.
29	21.66619204722253	42.82260263306332	Millaku, F., Msc, G. S., Abdullahu, K., & Krasniqi, E. (2011). The spread and the infection frecuency of the Gollak (Kosovo) forest with the species hemipariastic mistletoe (Loranthus europaeus L.). International Multidisciplinary Scientific GeoConference: SGEM, 2, 1035.
30	16.810089750584485	45.888429855378675	Idžojtić, M., Glavaš, M., Zebec, M., Pernar, R., Bradić, B., & Husak, D. (2006). Yellow Mistletoe (Loranthus europaeus Jacq.) and White-berried Mistletoe (Viscum album L.) on the Area of the Forest Administration Bjelovar. Šumarski list, 130(3-4), 101-110.
31	16.884335255713296	45.58825456859115	Idžojtić, M., Glavaš, M., Zebec, M., Pernar, R., Bradić, B., & Husak, D. (2006). Yellow Mistletoe (Loranthus europaeus Jacq.) and White-berried Mistletoe (Viscum album L.) on the Area of the Forest Administration Bjelovar. Šumarski list, 130(3-4), 101-110.
32	17.222544644843317	45.53836042393781	Idžojtić, M., Glavaš, M., Zebec, M., Pernar, R., Bradić, B., & Husak, D. (2006). Yellow Mistletoe (Loranthus europaeus Jacq.) and White-berried Mistletoe (Viscum album L.) on the Area of the Forest Administration Bjelovar. Šumarski list, 130(3-4), 101-110.
33	17.339468677269082	45.81539616256335	Idžojtić, M., Glavaš, M., Zebec, M., Pernar, R., Bradić, B., & Husak, D. (2006). Yellow Mistletoe (Loranthus europaeus Jacq.) and White-berried Mistletoe (Viscum album L.) on the Area of the Forest Administration Bjelovar. Šumarski list, 130(3-4), 101-110.
34	17.145932221698118	45.42964146545377	Idžojtić, M., Glavaš, M., Zebec, M., Pernar, R., Bradić, B., & Husak, D. (2006). Yellow Mistletoe (Loranthus europaeus Jacq.) and White-berried Mistletoe (Viscum album L.) on the Area of the Forest Administration Bjelovar. Šumarski list, 130(3-4), 101-110.
35	17.424977135921864	45.78541961097654	Idžojtić, M., Glavaš, M., Zebec, M., Pernar, R., Bradić, B., & Husak, D. (2006). Yellow Mistletoe (Loranthus europaeus Jacq.) and White-berried Mistletoe (Viscum album L.) on the Area of the Forest Administration Bjelovar. Šumarski list, 130(3-4), 101-110.
36	16.35357046355752	45.86756644483936	Idžojtić, M., Glavaš, M., Zebec, M., Pernar, R., Bradić, B., & Husak, D. (2006). Yellow Mistletoe (Loranthus europaeus Jacq.) and White-berried Mistletoe (Viscum album L.) on the Area of the Forest Administration Bjelovar. Šumarski list, 130(3-4), 101-110.
37	17.527907003112578	48.75424570796344	Eliáš, P. (2007). Úhyn imelovca (Loranthus europaeus Jacq.) na severnej hranici rozšírenia v Európe: Slovensko. Dreviny v mestskom prostredí av krajine. Aktuálne trendy dendrologického výskumu a praxe, zborník na CD nosiči.
38	15.176946336367825	46.08544963284481	Ogris, N., Hauptman, T., Levanič, T., Jurc, D., Slabanja, B., & Pihler, B. (2010). Revno rastišče in navadno ohmelje (Loranthus europaeus) je prizadelo graden na Dularjevem bregu pri Zidanem mostu. Novice iz varstva gozdov, 3-5.
39	17.834454633271307	48.288570864173415	Elias, P. (1983). Biomass estimation of Loranthus europaeus coenopopulation in an Oak-Hornbeam forest [mistletoe]. Colloques de l'INRA (France), (19).
40	33.080491	36.264535	Benabderrahim, M. A., Elfalleh, W., Sarikurkcu, C., & Sarikurkcu, R. B. (2019). Biological activities and phytochemical composition of organs from Loranthus europaeus. Industrial Crops and Products, 141, 111772.
41	22.977272609672845	39.35260463787142	Harvala, E., Exner, J., & Becker, H. (1984). Flavonoids of Loranthus europaeus. Journal of Natural products, 47(6), 1054-1055.
42	16.299424968459093	39.145881512187906	Ambrosio, R. L., Gratino, L., Mirino, S., Cocca, E., Pollio, A., Anastasio, A., ... & Gogliettino, M. (2020). The bactericidal activity of protein extracts from Loranthus europaeus berries: a natural resource of bioactive compounds. Antibiotics, 9(2), 47.
43	36.154523428099544	45.46563134881515	Navidi, M., BANJ, S. A., RAMEZANI, K. E., & Pato, M. (2016). Effect of altitude on the abundance and distribution of Loranthus europaeus in Mirabad Forests-Sardasht, West Azerbaijan province, Iran.
44	18.35008430759891	43.240464461982604, 18.35008430759891	Treštić, T., Dautbašić, M., & Mujezinović, O. (2006). Uticaj hrastove imele (Loranthus europaeus Jacq.) na stabilnost sastojina hrasta kitnjaka. Radovi Šumarskog fakulteta Univerziteta u Sarajevu, 36(1), 87-93.
45	21.55667945359174	61.13556978884252	Luminita, B. D., & Ion, N. (2021). PHYSIOLOGICAL PARTICULARITIES OF THE SPECIES VISCUM ALBUM L. ssp. album AND LORANTHUS EUROPAEUS Jack, HEMI-PARASITES ON LIGNUOUS SPECIES FROM THE COMANESTI FOREST, ROMANIA. Annals of the University of Craiova-Agriculture, Montanology, Cadastre Series, 50(2), 52-60.
46	22.54	44.58	Luminita, B. D., & Ion, N. (2021). PHYSIOLOGICAL PARTICULARITIES OF THE SPECIES VISCUM ALBUM L. ssp. album AND LORANTHUS EUROPAEUS Jack, HEMI-PARASITES ON LIGNUOUS SPECIES FROM THE COMANESTI FOREST, ROMANIA. Annals of the University of Craiova-Agriculture, Montanology, Cadastre Series, 50(2), 52-60.
47	17.665801364042288	45.080888047993646	Ilić, N. (2009). Decline of sessile oak [Quercus petraea (Mattuschka) Lieblein] and occurrence of the mistletoe Loranthus europaeus Jacq. on mountain Motajica.
48	33.68187757940097	46.443631320593475	Hosseini, A., & Soleimani, R. (2022). Loranthus europaeus Jacq. Infection Alters Leaves Morphology and Physiology of Persian oak (Quercus brantii Lindl.). BioResources, 17(2).
49	23.14571425826726	41.37043259513074	Bratanova-Dancheva, S., Mirtchev, S., & Lyubenova, M. (2004, October). Dendrochronological investigation of mistletoe growth impact (Loranthus europaeus L.) on European chestnut (Castanea sativa Mill.) in South West Bulgaria. In III International Chestnut Congress 693 (pp. 367-370).
50	34.20874976265679	45.91351064158061	Heidari, M., & Bayat, M. (2018). Investigating the oak trees with diffent dimentions contaminated by Loranthus europaeus in the middle Zagros (Case study: Gilan-e Gharb, Kermanshah). Iranian Journal of Forest and Range Protection Research, 16(1), 35-47.
51	27.51554520994268	41.98111921106281	Cholakova, M., Christov, V., Dimitrova, D., Evstatieva, L., Alexandrova, R., & Nikolova, E. (2002). Flavonoid and terpenoid isolated from Loranthus europaeus with stimulatory effect on lymphocyte proliferation. Experimental Pathology and Parasitology, 5(9), 45-48.
52	20.479546130690267	40.02974175464402	https://www.greekflora.gr/el/flowers/1819/Loranthus-europaeus
53	22.330480014937407	40.09137336229898	https://www.greekflora.gr/el/flowers/1819/Loranthus-europaeus
54	22.102466743408986	40.19268570552769	https://www.greekflora.gr/el/flowers/1819/Loranthus-europaeus
55	22.646551605363076	37.26444330088234	https://www.greekflora.gr/el/flowers/1819/Loranthus-europaeus
56	26.3895801962	39.0639989561	https://www.inaturalist.org/photos/175441180
57	16.2582305818	48.0362608952	https://www.inaturalist.org/photos/174556374
58	16.3308460462	48.0342081266	https://www.inaturalist.org/photos/176139808
59	16.32208	48.284735	https://www.inaturalist.org/photos/174579923
60	16.2298371262	48.1244809318	https://www.inaturalist.org/photos/176033438
61	16.6747611111	49.2171	https://www.inaturalist.org/photos/176028367
62	16.2765936111	48.0509158333	https://www.inaturalist.org/photos/177453642
63	21.6238513614	47.5731230415	https://www.inaturalist.org/observations/107339448
64	16.5973887261	48.3704815281	https://www.inaturalist.org/observations/106638309
65	21.6238513614	47.573123041	https://www.inaturalist.org/observations/106638310
66	16.29291471	48.06568	https://www.inaturalist.org/photos/179989711
67	16.2973656599	48.06625683	https://www.inaturalist.org/photos/179967811
68	16.56876001	48.58812434	https://www.inaturalist.org/photos/180198710
69	16.245314	48.021888	https://www.inaturalist.org/observations/107909962
70	16.040440197	48.8492257496	https://www.inaturalist.org/photos/182727633
71	14.586784	50.307063	https://www.inaturalist.org/observations/108732478
72	15.847958	48.603212	https://www.inaturalist.org/observations/109086365
73	16.97463	48.095409	https://www.inaturalist.org/observations/109331019
74	22.34237	48.62312	https://www.inaturalist.org/observations/72005850
75	15.609109	48.365942	https://www.inaturalist.org/observations/69308871
76	16.622475	49.253795	https://www.inaturalist.org/observations/69199228
77	15.686446	48.539401	https://www.inaturalist.org/observations/69559153
78	11.501709	42.755097	https://www.inaturalist.org/observations/70038590
79	11.419872	44.287541	https://www.inaturalist.org/observations/69739016
80	11.41799	44.290001	https://www.inaturalist.org/observations/69738333
81	16.849943	48.9553945	https://www.inaturalist.org/observations/70513676
82	16.526369	49.194804	https://www.inaturalist.org/observations/70727513
83	16.243589	48.172384	https://www.inaturalist.org/observations/70746904
84	16.686956	47.925444	https://www.inaturalist.org/observations/71732916
85	12.065106	43.016442	https://www.inaturalist.org/observations/70599306
86	13.805788	42.254792Dł	https://www.inaturalist.org/observations/70398861
87	14.38795	50.152135	https://www.inaturalist.org/observations/73026242
88	16.246747	48.1422	https://www.inaturalist.org/observations/76486549
89	16.256871	48.036601	https://www.inaturalist.org/observations/91625584
90	17.363066	49.241886	https://www.inaturalist.org/observations/99763439
91	12.832568	42.620575	https://www.inaturalist.org/observations/100885680
92	18.977736	47.671602	https://www.inaturalist.org/observations/104357713
93	19.562778	48.485833	https://www.inaturalist.org/observations/102646551
94	15.016044	40.838363	https://www.inaturalist.org/observations/104175732
95	16.247168	48.145541	https://www.inaturalist.org/observations/103424630
96	15.932351	48.844716	https://www.inaturalist.org/observations/104034463
97	16.257218	48.036568	https://www.inaturalist.org/observations/102920157
98	15.944741	48.771414	https://www.inaturalist.org/observations/103948117
99	16.397684	49.110537	https://www.inaturalist.org/observations/37301345
100	11.50056	42.691433	https://www.inaturalist.org/observations/37679573
101	14.74169	50.028758	https://www.inaturalist.org/observations/39081520
102	14.290742	50.247613	https://www.inaturalist.org/observations/39550759
103	16.92192	48.642529	https://www.inaturalist.org/observations/39509622
104	15.94439	15.94439	https://www.inaturalist.org/observations/39289875
105	16.612125	48.95532	https://www.inaturalist.org/observations/39802350
106	16.445342	47.725405	https://www.inaturalist.org/observations/40602042
107	16.44504	47.725326	https://www.inaturalist.org/observations/40599796
108	16.368119	49.14109	https://www.inaturalist.org/observations/40818196
109	17.32732	49.528838	https://www.inaturalist.org/observations/41817546
110	22.325727	48.648076	https://www.inaturalist.org/observations/74937895
111	16.808178	48.809345	https://www.inaturalist.org/observations/57551587
112	16.003453	48.81457	https://www.inaturalist.org/observations/62512318
113	19.455269	48.333647	https://www.inaturalist.org/observations/52355640
114	11.497799	11.497799	https://www.inaturalist.org/observations/66428387
115	17.364463	49.243477	https://www.inaturalist.org/observations/20386993
116	17.383177	49.384423	https://www.inaturalist.org/observations/37646520
117	11.497813	42.689927	https://www.inaturalist.org/observations/36667389
118	22.701871	48.460062	https://www.inaturalist.org/observations/64181759
119	15.978939	48.845571	https://www.inaturalist.org/observations/17311148
120	20.728122	48.065937	https://www.inaturalist.org/observations/19246785
121	15.290345	45.984371	https://www.inaturalist.org/observations/9045146
122	11.469949	42.688724	https://www.inaturalist.org/observations/34587964
123	22.8102	41.3797	https://data.biodiversitydata.nl/obsint/observation/OBS.52020565
124	5.1502	52.0931	https://data.biodiversitydata.nl/obsint/observation/OBS.54658242
125	27.8394	45.8518	https://data.biodiversitydata.nl/obsint/observation/OBS.46494137
126	26.3816	39.0354	https://data.biodiversitydata.nl/obsint/observation/OBS.51607876
127	20.6299	47.9869	https://data.biodiversitydata.nl/obsint/observation/OBS.46565842
128	19.910966	44.212067	https://www.inaturalist.org/observations/1449885
129	17.668161708097827	45.081221378471824	https://doi.org/10.54652/rsf.2009.v39.i1.167
130	13.551478897073862	51.087102604000606	https://blumeninschwaben.de/Zweikeimblaettrige/xKleineFamilien/loranthus.htm
131	13.8607	51.112326826158146	Schmidt, O. (2009): Die Eichenriemenblume – bald auch in Bayern? LWF aktuell 72: S. 33
132	35.8946	45.5871	GBIF
133	18.9452	47.9119	GBIF
134	22.3275	48.6477	GBIF
135	11.2346	43.4052	GBIF
136	22.3643	48.6494	GBIF
137	11.5296	42.7086	GBIF
138	12.0573	42.2498	GBIF
139	11.1993	42.7193	GBIF
140	23.5541	46.7446	GBIF
141	11.639	42.9265	GBIF
142	17.6536	45.4756	GBIF
143	15.588	45.763	GBIF
144	26.7734	48.6691	GBIF
145	21.1269	40.8649	GBIF
146	16.6735	49.2207	GBIF
147	18.9877	47.6987	GBIF
148	16.6848	49.2188	GBIF
149	18.6681	47.2314	GBIF
150	17.4583	45.3097	GBIF
151	26.3896	39.06	GBIF
152	24.3221	42.5103	GBIF
153	30.8902	50.7372	GBIF
154	20.4779	40.0312	GBIF
155	22.3501	40.0841	GBIF
156	1.56	38.3	GBIF
157	23.1389	41.3711	GBIF
158	26.5979	47.2393	GBIF
159	17.9806	45.3593	GBIF
160	17.4741	45.4492	GBIF
161	17.8841	45.4459	GBIF
162	18.993	47.5483	GBIF
163	16.2512	48.1226	GBIF
164	17.0974	46.3883	GBIF
165	14.27	48.96	GBIF
166	24.3019	42.0823	GBIF
167	17.22	49.24	GBIF
168	21.6816	48.3268	GBIF
169	16.574	47.6997	GBIF
170	13.0256	41.553	GBIF
171	16.7083	48.3446	GBIF
172	13.9383	50.9173	GBIF
173	21.0341	43.5605	GBIF
174	16.0961	50.2707	GBIF
175	17.468	49.0248	GBIF
176	16.1643	44.8959	GBIF
177	16.8082	45.9147	GBIF
178	23.8512	38.0921	GBIF
179	22.2241	40.283	GBIF
180	15.1853	46.1405	GBIF
181	12.3356	43.6511	GBIF
182	12.8913	43.7821	GBIF
183	14.9	37.52	GBIF
184	26.852	48.662	GBIF
185	15.8079	47.2187	GBIF
186	25.8855	46.1276	GBIF
187	16.8645	48.3282	GBIF
188	13.9991	37.9029	GBIF
189	28.6173	45.1893	GBIF
190	26	41.1	GBIF
191	14.16	37.87	GBIF
192	16.7898	48.7882	GBIF
193	16.2912	48.0624	GBIF
194	16.0201	45.8306	GBIF
195	23.5384	47.6747	GBIF
196	16.7956	48.1283	GBIF
197	16.2562	48.2302	GBIF
198	16.2552	48.0324	GBIF
199	16.3171	48.1872	GBIF
200	16.2416	48.2301	GBIF
201	11.5123	42.7301	GBIF
202	13.9051	37.9251	GBIF
203	16.4022	48.3109	GBIF
204	17.1962	49.6484	GBIF
205	16.3859	48.3113	GBIF
206	16.1668	47.9657	GBIF
207	16.2923	48.0599	GBIF
208	14.3263	50.269	GBIF
209	15.8561	48.5522	GBIF
210	16.2719	48.0322	GBIF
211	26.863	48.6683	GBIF
212	26.863	48.6683	GBIF
213	15.8703	46.8716	GBIF
214	16.3976	48.1661	GBIF
215	17.2819	48.318	GBIF
216	15.8079	47.2187	GBIF
217	16.3462	48.2404	GBIF
218	15.9268	46.8048	GBIF
219	22.3628	48.6716	GBIF
220	16.9542	48.1612	GBIF
221	16.7567	47.9711	GBIF
222	16.9353	48.2431	GBIF
223	19.0172	47.9439	GBIF
224	16.3227	48.2888	GBIF
225	16.9348	48.2308	GBIF
226	16.4274	48.4876	GBIF
227	16.7046	47.1724	GBIF
228	16.2573	47.194	GBIF
229	16.2543	48.233	GBIF
230	18.2214	46.093	GBIF
231	13.3062	48.189	GBIF
232	16.1474	48.2435	GBIF
233	17.0684	47.9635	GBIF
234	22.3275	48.6477	GBIF
235	16.2555	48.0385	GBIF
236	18.9452	47.9119	GBIF
237	21.1269	40.8649	GBIF
238	16.5616	47.5606	GBIF
239	17.4583	45.3097	GBIF
240	17.0124	49.0086	GBIF
241	16.8532	48.3941	GBIF
242	18.6681	47.2314	GBIF
243	15.8111	47.2177	GBIF
244	16.73	48.3702	GBIF
245	11.0585	43.0056	GBIF
246	22.308	48.6393	GBIF
247	22.3023	48.6225	GBIF
248	22.2763	48.6362	GBIF
249	22.3291	48.6529	GBIF
250	17.6536	45.4756	GBIF
251	22.2957	48.6246	GBIF
252	15.9983	48.8373	GBIF
253	18.9877	47.6987	GBIF
254	16.6848	49.2188	GBIF
255	16.7358	39.4356	GBIF
256	16.7087	48.2716	GBIF
257	16.6735	49.2207	GBIF
258	15.5195	48.4017	GBIF
259	15.8554	48.6437	GBIF
260	26.7734	48.6691	GBIF
261	16.0143	48.8662	GBIF
262	15.97	48.55	GBIF
263	16.79	48.14	GBIF
264	23.0904	48.0316	GBIF
265	17.4258	45.3183	GBIF
266	15.588	45.763	GBIF
267	16.6738	49.221	GBIF
268	16.7906	48.1404	GBIF
269	16.4502	47.8557	GBIF
270	16.6881	47.9269	GBIF
271	16.6425	48.9425	GBIF
272	15.6364	50.3775	GBIF
273	15.1504	50.3326	GBIF
274	16.5109	48.6187	GBIF
275	15.8075	47.2191	GBIF
276	23.6834	48.0356	GBIF
277	15.2179	50.0733	GBIF
278	18.9939	47.7352	GBIF
279	16.2153	48.6091	GBIF
280	16.9587	48.6439	GBIF
281	15.8359	48.7086	GBIF
282	11.1993	42.7193	GBIF
283	16.2968	48.0663	GBIF
284	16.2949	48.0644	GBIF
285	16.2531	48.2342	GBIF
286	15.8074	47.2192	GBIF
287	16.2732	48.2174	GBIF
288	40.1104	39.3228	GBIF
289	11.639	42.9265	GBIF
290	22.396	48.5351	GBIF
291	28.5033	47.1175	GBIF
292	28.5033	47.1175	GBIF
293	22.396	48.5351	GBIF
294	22.396	48.5351	GBIF
295	22.3288	48.6477	GBIF
296	16.7358	39.4356	GBIF
297	23.5541	46.7446	GBIF
298	15.8544	48.6416	GBIF
299	16.9432	48.1238	GBIF
300	14.15	37.8667	GBIF
301	15.9448	46.7691	GBIF
302	15.9447	46.7691	GBIF
303	18.9931	47.9821	GBIF
304	16.688	47.927	GBIF
305	16.9246	49.0534	GBIF
306	12.0573	42.2498	GBIF
307	16.688	47.927	GBIF
308	16.5904	48.3257	GBIF
309	22.3089	48.6556	GBIF
310	16.1594	47.9693	GBIF
311	16.6647	48.2922	GBIF
312	16.6751	48.292	GBIF
313	16.5908	48.3274	GBIF
314	16.59	48.3258	GBIF
315	16.6679	48.2905	GBIF
316	16.6692	48.2922	GBIF
317	11.5296	42.7086	GBIF
318	16.102	41.7938	GBIF
319	16.4733	47.9364	GBIF
320	15.8464	48.5926	GBIF
321	15.9474	46.8265	GBIF
322	15.811	47.2177	GBIF
323	16.3123	48.1829	GBIF
324	22.3292	48.6481	GBIF
325	15.844	48.3719	GBIF
326	21.378	48.9561	GBIF
327	18.9297	48.0308	GBIF
328	22.301	48.6191	GBIF
329	22.3643	48.6494	GBIF
330	16.2566	48.0364	GBIF
331	14.6588	50.0132	GBIF
332	11.2346	43.4052	GBIF
333	16.4701	48.4334	GBIF
334	21.2951	48.7073	GBIF
335	19.6966	47.0431	GBIF
336	15.891	48.5544	GBIF
337	16.3828	48.1902	GBIF
338	16.312	48.1771	GBIF
339	16.292	48.0616	GBIF
340	19.0833	47.5	GBIF
341	20.8019	41.1172	GBIF
342	15.9867	39.8883	GBIF
343	24.2233	45.0667	GBIF
344	10.6256	44.3528	GBIF
345	18.9711	47.5097	GBIF
346	17.6588	48.9709	GBIF
347	16.1314	47.9641	GBIF
348	16.2515	48.1407	GBIF
349	15.8764	46.9007	GBIF
350	18.9921	47.5076	GBIF
351	16.2398	48.1539	GBIF
352	16.2925	48.0598	GBIF
353	22.3087	48.6395	GBIF
354	25.907	41.0488	GBIF
355	17.0149	48.1105	GBIF
356	17.0149	48.1105	GBIF
357	17.6999	48.6697	GBIF
358	16.0052	48.8388	GBIF
359	15.5641	48.403	GBIF
360	11.2274	42.8449	GBIF
361	17.7593	49.291	GBIF
362	15.6708	50.2201	GBIF
363	15.5257	48.4008	GBIF
364	24.321	42.5174	GBIF
365	16.3582	47.963	GBIF
366	16.1678	48.1257	GBIF
367	21.3846	41.9684	GBIF
368	16.1987	47.9356	GBIF
369	22.3275	48.6477	GBIF
370	16.6442	48.8064	GBIF
371	16.6777	49.2165	GBIF
372	16.4792	48.1879	GBIF
373	26.8471	48.5474	GBIF
374	15.8544	48.6416	GBIF
375	15.856	48.6437	GBIF
376	15.6159	46.6862	GBIF
377	14.1417	37.8985	GBIF
378	15.2533	49.9239	GBIF
379	11.5009	42.6921	GBIF
380	16.31	48.0115	GBIF
381	14.0491	45.3486	GBIF
382	16.6108	49.2148	GBIF
383	17.2414	48.2767	GBIF
384	16.0429	48.8622	GBIF
385	16.6883	48.298	GBIF
386	12.806	43.5892	GBIF
387	18.6667	48.7887	GBIF
388	17.9399	48.3241	GBIF
389	16.6883	48.298	GBIF
390	17.2047	48.2509	GBIF
391	14.5399	50.1972	GBIF
392	7.19611	44.5028	GBIF
393	10.8739	43.1325	GBIF
394	17.486	49.2335	GBIF
395	17.2393	48.2924	GBIF
396	14.2717	50.2983	GBIF
397	18.9392	47.4732	GBIF
398	17.5091	47.1275	GBIF
399	15.9712	48.8262	GBIF
400	27.837	41.716	GBIF
401	17.2362	48.272	GBIF
402	40.3363	38.5841	GBIF
403	16.4302	47.7088	GBIF
404	18.6306	48.3774	GBIF
405	15.5211	48.4032	GBIF
406	15.5212	48.403	GBIF
407	15.996	48.2289	GBIF
408	24.2062	41.2852	GBIF
409	16.2565	48.0358	GBIF
410	15.9632	45.8294	GBIF
411	15.579	48.3224	GBIF
412	16.8021	48.9877	GBIF
413	17.1406	48.203	GBIF
414	16.7779	48.299	GBIF
415	16.7128	47.9387	GBIF
416	15.6067	48.3669	GBIF
417	20.5237	47.9601	GBIF
418	16.7934	48.7502	GBIF
419	18.3396	48.4678	GBIF
420	16.2709	48.1293	GBIF
421	17.2327	48.2989	GBIF
422	16.2712	48.169	GBIF
423	13.8863	42.4424	GBIF
424	17.4086	48.4909	GBIF
425	16.3362	48.2349	GBIF
426	17.0714	48.1714	GBIF
427	12.2229	42.3506	GBIF
428	17.2323	48.2747	GBIF
429	16.5393	49.1864	GBIF
430	17.2047	48.2509	GBIF
431	11.3593	43.384	GBIF
432	15.157	50.0905	GBIF
433	8.40384	49.014	GBIF
434	21.1987	46.688	GBIF
435	11.1727	44.3455	GBIF
436	18.3396	48.4677	GBIF
437	16.6472	48.8065	GBIF
438	15.4481	50.16	GBIF
439	12.2159	42.4275	GBIF
440	16.4684	49.2003	GBIF
441	17.0811	48.1718	GBIF
442	18.4906	48.4417	GBIF
443	16.8514	43.5431	GBIF
444	12.1439	43.7882	GBIF
445	11.4699	42.5728	GBIF
446	17.2393	48.2924	GBIF
447	12.8059	43.5892	GBIF
448	16.5805	48.5387	GBIF
449	13.8872	45.6664	GBIF
450	16.6499	48.8072	GBIF
451	16.274	48.051	GBIF
452	17.3824	48.8644	GBIF
453	18.7029	48.3489	GBIF
454	11.4377	43.3864	GBIF
455	18.1766	46.0983	GBIF
456	17.7382	49.11	GBIF
457	16.6472	48.8065	GBIF
458	18.2737	48.4155	GBIF
459	19.0126	47.6842	GBIF
460	16.5589	47.6771	GBIF
461	17.0991	48.1775	GBIF
462	14.5728	50.1458	GBIF
463	20.5352	44.6769	GBIF
464	17.2053	48.2538	GBIF
465	15.5559	48.4371	GBIF
466	11.4115	44.2899	GBIF
467	16.5393	49.1864	GBIF
468	12.8059	43.5892	GBIF
469	17.1939	48.2357	GBIF
470	17.2327	48.2887	GBIF
471	16.2644	49.1292	GBIF
472	17.2393	48.2924	GBIF
473	16.6902	48.3024	GBIF
474	10.9084	43.4018	GBIF
475	11.0958	42.6675	GBIF
476	16.6587	48.434	GBIF
477	15.9728	48.8211	GBIF
478	16.274	48.051	GBIF
479	16.3543	48.275	GBIF
480	16.7318	47.9435	GBIF
481	17.2179	48.2581	GBIF
482	16.6499	48.8082	GBIF
483	17.1248	46.5427	GBIF
484	24.2073	41.2841	GBIF
485	18.9778	47.4934	GBIF
486	12.136	42.3707	GBIF
487	17.9428	48.3255	GBIF
488	22.5059	44.8666	GBIF
489	15.5743	48.411	GBIF
490	12.9187	42.6468	GBIF
491	18.9681	47.8464	GBIF
492	16.8298	48.9337	GBIF
493	18.6306	48.3775	GBIF
494	14.7332	40.7744	GBIF
495	13.4007	42.7847	GBIF
496	20.5352	44.6769	GBIF
497	11.8565	42.9841	GBIF
498	15.6419	48.5876	GBIF
499	18.8211	48.2278	GBIF
500	16.4664	49.263	GBIF
501	15.854	48.6411	GBIF
502	14.0491	45.3488	GBIF
503	16.0715	45.9047	GBIF
504	16.3117	48.2974	GBIF
505	16.0246	38.0927	GBIF
506	16.5486	47.6679	GBIF
507	18.9588	47.5322	GBIF
508	18.9602	47.5335	GBIF
509	25.8011	41.6159	GBIF
510	25.8385	41.6268	GBIF
511	11.7585	43.5789	GBIF
512	11.6408	42.9245	GBIF
513	13.9306	50.9214	GBIF
514	13.8917	45.4361	GBIF
515	14.2083	48.275	GBIF
516	14.2083	48.325	GBIF
517	14.125	48.225	GBIF
518	14.0417	48.275	GBIF
519	16.1847	48.3056	GBIF
520	14.0417	48.225	GBIF
521	14.1247	48.3031	GBIF
522	14.2756	48.3353	GBIF
523	15.4189	48.3206	GBIF
524	16.3708	48.3158	GBIF
525	13.3658	48.2161	GBIF
526	14.0911	48.1753	GBIF
527	14.1158	48.2161	GBIF
528	14.2756	48.3353	GBIF
529	14.1622	48.1992	GBIF
530	13.3011	48.1803	GBIF
531	16.1847	48.3056	GBIF
532	13.3008	48.18	GBIF
533	13.3008	48.18	GBIF
534	16.2736	48.0461	GBIF
535	14.2721	48.2259	GBIF
536	14.1992	48.2661	GBIF
537	23.5554	46.7392	GBIF
538	16.5306	49.1958	GBIF
539	16.5258	49.1765	GBIF
540	11.5077	42.7236	GBIF
541	12.2868	43.7393	GBIF
542	16.1159	41.7778	GBIF
543	18.4003	48.6585	GBIF
544	17.9115	48.6665	GBIF
545	16.6433	48.942	GBIF
546	12.7217	42.4085	GBIF
547	16.2589	48.0361	GBIF
548	16.096	48.035	GBIF
549	22.3707	48.6958	GBIF
550	17.327	48.8631	GBIF
551	13.888	45.6698	GBIF
552	15.9503	48.7758	GBIF
553	16.6482	48.3012	GBIF
554	13.9333	50.9167	GBIF
555	13.9333	50.9167	GBIF
556	13.9333	50.9167	GBIF
557	13.8244	50.6403	GBIF
558	13.8244	50.6403	GBIF
559	16.3667	48.2	GBIF
560	15.5667	48.4206	GBIF
561	15.8408	48.8653	GBIF
562	16.3833	48.2083	GBIF
563	16.3667	48.3208	GBIF
564	16.6	47.95	GBIF
565	16.3667	48.3208	GBIF
566	16.6167	47.9667	GBIF
567	15.8403	47.6958	GBIF
568	16.3667	48.3208	GBIF
569	16.3667	48.3208	GBIF
570	16.1833	47.9389	GBIF
571	16.6807	49.2168	GBIF
572	16.435	48.1962	GBIF
573	16.2838	48.2434	GBIF
574	16.258	48.2092	GBIF
575	16.9163	48.6206	GBIF
576	15.6214	48.3786	GBIF
577	16.5928	48.3024	GBIF
578	16.5879	48.3032	GBIF
579	16.4018	48.3109	GBIF
580	16.2363	48.1314	GBIF
581	16.2569	48.0362	GBIF
582	16.6456	48.3036	GBIF
583	16.361	48.3156	GBIF
584	16.3608	48.3156	GBIF
585	16.8053	48.7996	GBIF
586	16.251	48.0302	GBIF
587	16.7372	48.7372	GBIF
588	16.6495	48.8628	GBIF
589	16.4472	47.7256	GBIF
590	16.4561	47.7152	GBIF
591	16.2733	48.0633	GBIF
592	16.5455	48.1624	GBIF
593	16.2371	48.1243	GBIF
594	16.3486	48.2318	GBIF
595	16.9762	48.0916	GBIF
596	16.9746	48.0954	GBIF
597	15.848	48.6032	GBIF
598	15.7474	48.3331	GBIF
599	16.4988	48.1936	GBIF
600	14.5868	50.3071	GBIF
601	16.0404	48.8492	GBIF
602	16.2064	48.1054	GBIF
603	27.5249	42.061	GBIF
604	24.5443	41.3506	GBIF
605	16.2453	48.0219	GBIF
606	26.3722	39.0725	GBIF
607	16.0968	41.7695	GBIF
608	16.847	48.4125	GBIF
609	21.6239	47.5731	GBIF
610	16.5964	48.3733	GBIF
611	16.5688	48.5881	GBIF
612	16.5897	48.3758	GBIF
613	16.5876	48.3775	GBIF
614	16.2939	48.0613	GBIF
615	16.2974	48.0663	GBIF
616	16.2912	48.0618	GBIF
617	16.6027	48.3692	GBIF
618	16.6008	48.3711	GBIF
619	16.5878	48.3727	GBIF
620	16.5831	48.373	GBIF
621	16.5828	48.3732	GBIF
622	16.5805	48.3749	GBIF
623	15.9352	48.7662	GBIF
624	16.5807	48.3787	GBIF
625	16.5823	48.3736	GBIF
626	16.2938	48.0654	GBIF
627	16.2929	48.0657	GBIF
628	16.584	48.3788	GBIF
629	16.2933	48.0656	GBIF
630	15.8842	48.1905	GBIF
631	16.5916	48.372	GBIF
632	16.6002	48.3697	GBIF
633	16.229	48.145	GBIF
634	16.6026	48.3689	GBIF
635	16.5974	48.3705	GBIF
636	16.3615	48.3315	GBIF
637	18.41	48.4164	GBIF
638	17.0103	48.135	GBIF
639	16.2761	48.0499	GBIF
640	16.2766	48.0509	GBIF
641	16.2575	48.0365	GBIF
642	16.2503	48.031	GBIF
643	16.6748	49.2171	GBIF
644	15.9447	48.7714	GBIF
645	16.2298	48.1245	GBIF
646	16.3221	48.2847	GBIF
647	16.2736	48.0338	GBIF
648	16.2765	48.0456	GBIF
649	16.2373	48.1395	GBIF
650	16.2573	48.0365	GBIF
651	13.8058	42.2548	GBIF
652	16.3308	48.0342	GBIF
653	12.0651	43.0164	GBIF
654	16.2572	48.0366	GBIF
655	16.2582	48.0363	GBIF
656	14.388	50.1521	GBIF
657	26.3896	39.064	GBIF
658	16.2572	48.0365	GBIF
659	18.9777	47.6716	GBIF
660	16.2078	48.1608	GBIF
661	16.2583	48.0361	GBIF
662	15.9324	48.8447	GBIF
663	16.2238	48.1419	GBIF
664	16.5784	47.8453	GBIF
665	16.2472	48.1455	GBIF
666	15.016	40.8384	GBIF
667	16.1856	48.1164	GBIF
668	12.8326	42.6206	GBIF
669	19.5628	48.4858	GBIF
670	16.8082	48.8093	GBIF
671	11.418	44.29	GBIF
672	19.4553	48.3336	GBIF
673	16.6859	49.2173	GBIF
674	16.4625	47.8797	GBIF
675	16.2563	48.0365	GBIF
676	16.2575	48.0365	GBIF
677	17.3631	49.2419	GBIF
678	16.3435	48.0427	GBIF
679	16.0022	48.814	GBIF
680	16.5577	48.0761	GBIF
681	13.9289	50.9622	GBIF
682	22.73	37.11	GBIF
683	23.9383	47.2844	GBIF
684	15.84	48.6	GBIF
685	16.2308	39.6249	GBIF
686	16.2569	48.0366	GBIF
687	15.0521	37.7047	GBIF
688	11.4249	44.1467	GBIF
689	11.4249	44.1467	GBIF
690	11.4249	44.1467	GBIF
691	11.4249	44.1467	GBIF
692	11.7862	43.808	GBIF
693	12.0476	43.6462	GBIF
694	11.776	43.5888	GBIF
695	11.8376	43.7561	GBIF
696	11.7179	43.507	GBIF
697	11.8125	43.695	GBIF
698	11.7196	43.7908	GBIF
699	11.7196	43.7908	GBIF
700	11.7196	43.7908	GBIF
701	11.7097	43.7986	GBIF
702	11.4249	44.1467	GBIF
703	11.7696	43.7234	GBIF
704	11.8342	43.6482	GBIF
705	11.8158	43.6941	GBIF
706	11.7476	43.6807	GBIF
707	11.9311	43.6996	GBIF
708	11.8691	43.5712	GBIF
709	16.9373	48.1262	GBIF
710	16.2343	48.1472	GBIF
711	22.3257	48.6481	GBIF
712	16.2467	48.1422	GBIF
713	16.6177	49.234	GBIF
714	22.57	39.99	GBIF
715	22.3291	48.6479	GBIF
716	22.3424	48.6231	GBIF
717	22.7019	48.4601	GBIF
718	15.2604	48.2285	GBIF
719	16.687	47.9254	GBIF
720	24.1226	40.9046	GBIF
721	16.3748	48.3104	GBIF
722	16.2436	48.1724	GBIF
723	16.5264	49.1948	GBIF
724	16.8499	48.9554	GBIF
725	16.225	48.1429	GBIF
726	16.1495	48.2932	GBIF
727	11.4199	44.2875	GBIF
728	11.5017	42.7551	GBIF
729	16.1622	48.1144	GBIF
730	16.163	48.1136	GBIF
731	16.1625	48.1139	GBIF
732	16.1628	48.1129	GBIF
733	16.1623	48.1143	GBIF
734	16.1612	48.1142	GBIF
735	15.6864	48.5394	GBIF
736	16.6225	49.2538	GBIF
737	15.6091	48.3659	GBIF
738	14.4724	50.1396	GBIF
739	16.271	48.1293	GBIF
740	28.4552	48.789	GBIF
741	11.4978	42.6899	GBIF
742	16.2613	48.0369	GBIF
743	16.2484	48.2049	GBIF
744	20.4098	47.9248	GBIF
745	15.8557	48.6437	GBIF
746	15.8544	48.6416	GBIF
747	15.8561	48.6441	GBIF
748	13.8319	51.0027	GBIF
749	16.0035	48.8146	GBIF
750	16.2474	48.996	GBIF
751	11.5641	42.92	GBIF
752	26.3816	39.0354	GBIF
753	20.6299	47.9869	GBIF
754	22.8102	41.3797	GBIF
755	27.8394	45.8518	GBIF
756	11.425	44.1467	GBIF
757	16.3681	49.1411	GBIF
758	16.6281	49.1375	GBIF
759	16.4409	49.115	GBIF
760	11.5628	43.8199	GBIF
761	13.2895	42.874	GBIF
762	13.2895	42.874	GBIF
763	13.2884	43.0733	GBIF
764	13.206	42.8729	GBIF
765	13.2884	43.0733	GBIF
766	13.206	42.8729	GBIF
767	16.5587	49.1918	GBIF
768	16.5587	49.1918	GBIF
769	16.4021	48.3116	GBIF
770	17.3273	49.5288	GBIF
771	11.4958	42.8225	GBIF
772	11.6026	42.8705	GBIF
773	11.1861	42.5459	GBIF
774	11.3105	42.6758	GBIF
775	11.0485	42.8937	GBIF
776	11.0181	43.1131	GBIF
777	15.7044	48.4901	GBIF
778	16.4603	47.7128	GBIF
779	16.4543	47.7161	GBIF
780	16.4488	47.7219	GBIF
781	16.4524	47.7176	GBIF
782	16.4451	47.7255	GBIF
783	16.4491	47.722	GBIF
784	16.4504	47.7195	GBIF
785	16.4456	47.7256	GBIF
786	16.445	47.7253	GBIF
787	16.446	47.7251	GBIF
788	16.4453	47.7254	GBIF
789	16.2607	48.0284	GBIF
790	16.2604	48.0283	GBIF
791	16.2605	48.0283	GBIF
792	16.2936	48.0652	GBIF
793	16.2624	48.133	GBIF
794	16.6121	48.9553	GBIF
795	16.9226	48.6413	GBIF
796	15.9444	48.7532	GBIF
797	16.9219	48.6425	GBIF
798	16.9211	48.6431	GBIF
799	16.9337	48.6089	GBIF
800	16.9338	48.6099	GBIF
801	14.2907	50.2476	GBIF
802	16.9565	48.153	GBIF
803	14.7417	50.0288	GBIF
804	18.9811	47.5261	GBIF
805	16.3833	48.1917	GBIF
806	16.3833	48.1917	GBIF
807	16.338	48.2375	GBIF
808	11.5006	42.6914	GBIF
809	16.7753	48.0236	GBIF
810	15.7442	48.2677	GBIF
811	17.3832	49.3844	GBIF
812	16.3916	49.1095	GBIF
813	11.4978	42.6899	GBIF
814	16.2935	48.2463	GBIF
815	13.9583	50.925	GBIF
816	13.875	50.925	GBIF
817	13.875	50.975	GBIF
818	16.3915	49.1093	GBIF
819	16.3977	49.1105	GBIF
820	26	41.105	GBIF
821	14.15	37.8667	GBIF
822	17.375	48.9532	GBIF
823	11.4699	42.6887	GBIF
824	16.25	48.0333	GBIF
825	16.8653	48.9372	GBIF
826	16.0225	48.8439	GBIF
827	16.7297	48.8506	GBIF
828	16.9681	49.3147	GBIF
829	16.8103	48.8	GBIF
830	17.4192	48.8569	GBIF
831	14.3286	50.2761	GBIF
832	16.3203	49.0481	GBIF
833	15.1233	50.1408	GBIF
834	16.6756	49.2294	GBIF
835	16.6619	48.8811	GBIF
836	17.3819	48.8314	GBIF
837	17.0833	49.3833	GBIF
838	16.3783	49.1278	GBIF
839	16.3203	49.0481	GBIF
840	16.7517	48.9636	GBIF
841	16.4614	49.2747	GBIF
842	16.2411	49.1392	GBIF
843	16.8531	48.9947	GBIF
844	17.4192	48.8569	GBIF
845	15.6683	49.9422	GBIF
846	16.1103	50.2658	GBIF
847	16.7983	48.7469	GBIF
848	14.2961	50.2675	GBIF
849	16.6878	49.1544	GBIF
850	16.8531	48.9947	GBIF
851	15.3794	50.4456	GBIF
852	16.8103	48.8	GBIF
853	16.1839	49.1067	GBIF
854	16.9489	49.175	GBIF
855	16.7983	48.7469	GBIF
856	16.3317	49.0594	GBIF
857	16.7517	48.9636	GBIF
858	16.7983	48.7469	GBIF
859	16.6408	48.8175	GBIF
860	13.8436	50.6447	GBIF
861	16.4603	49.2567	GBIF
862	17.3708	49.3644	GBIF
863	16.7567	48.9939	GBIF
864	15.8388	48.8755	GBIF
865	17.5342	48.8914	GBIF
866	13.7978	47.6319	GBIF
867	14.9	37.52	GBIF
868	20.7281	48.0659	GBIF
869	16.205	48.3762	GBIF
870	17.3645	49.2435	GBIF
871	16.3833	48.1898	GBIF
872	17.3575	49.2331	GBIF
873	5.15	52.05	GBIF
874	5.15	52.05	GBIF
875	5.15	52.05	GBIF
876	11.0827	42.6562	GBIF
877	11.2269	43.3391	GBIF
878	10.8086	43.0777	GBIF
879	11.2676	43.8852	GBIF
880	10.0576	44.1157	GBIF
881	11.7589	43.723	GBIF
882	11.2375	44.0066	GBIF
883	10.8369	44.0052	GBIF
884	10.0203	44.1338	GBIF
885	11.7179	43.507	GBIF
886	11.5559	42.9302	GBIF
887	11.4224	43.0834	GBIF
888	11.4263	43.4139	GBIF
889	11.3744	43.4884	GBIF
890	11.5273	43.7474	GBIF
891	11.6233	42.8875	GBIF
892	22.5417	37.3292	GBIF
893	22.0194	37.3639	GBIF
894	15.9489	46.8278	GBIF
895	15.8911	46.895	GBIF
896	17.6792	46.8911	GBIF
897	15.9675	46.7669	GBIF
898	15.9503	46.7733	GBIF
899	15.9672	46.7678	GBIF
900	15.9672	46.7678	GBIF
901	15.9489	46.8278	GBIF
902	15.9244	46.8078	GBIF
903	16.2653	48.1719	GBIF
904	15.3931	46.2167	GBIF
905	15.5339	46.6347	GBIF
906	15.9669	46.7667	GBIF
907	15.8329	38.0195	GBIF
908	16.7181	47.9506	GBIF
909	16.875	48.2722	GBIF
910	15.9789	48.8456	GBIF
911	14	37.9333	GBIF
912	15.2903	45.9844	GBIF
913	19.911	44.2121	GBIF
914	16.4502	47.7194	GBIF
915	22.0194	37.3639	GBIF
916	22.5417	37.3292	GBIF
917	27.2258	42.6164	GBIF
918	27.7522	42.09	GBIF
919	42.0833	38.6333	GBIF
920	16.2742	48.0336	GBIF
921	10.2011	51.1836	GBIF
922	11.9632	43.7388	GBIF
923	16.2507	48.1254	GBIF
924	22.9532	54.0052	GBIF
925	13.3541	51.0513	GBIF
926	11.8116	43.0087	GBIF
927	10.6498	43.2114	GBIF
928	10.7603	43.0134	GBIF
929	11.0704	43.2763	GBIF
930	11.8149	43.0428	GBIF
931	12.0473	43.6461	GBIF
932	11.8928	42.9506	GBIF
933	11.8928	42.9506	GBIF
934	11.3744	43.4884	GBIF
935	11.9891	43.5686	GBIF
936	11.0855	42.6419	GBIF
937	11.8183	43.7035	GBIF
938	11.4224	43.0834	GBIF
939	11.9327	43.7065	GBIF
940	11.4224	43.0834	GBIF
941	11.4224	43.0834	GBIF
942	11.5903	42.9035	GBIF
943	11.8689	42.9473	GBIF
944	11.2446	43.0998	GBIF
945	11.5332	42.5888	GBIF
946	10.9499	43.1614	GBIF
947	11.3917	42.8897	GBIF
948	10.7489	43.2223	GBIF
949	11.094	43.0851	GBIF
950	11.3336	43.3185	GBIF
951	11.6667	42.7664	GBIF
952	10.7489	43.2223	GBIF
953	11.1689	42.8992	GBIF
954	11.5114	42.7869	GBIF
955	12.1514	43.6668	GBIF
956	22.3265	48.6619	GBIF
957	12.0413	51.8817	GBIF
958	26.3722	39.0725	GBIF
959	13.912	45.7997	GBIF
960	13.912	45.7997	GBIF
961	13.912	45.7997	GBIF
962	16.1163	48.3138	GBIF
963	16.7609	48.3528	GBIF
964	26	41.1083	GBIF
965	15.9667	46.7625	GBIF
966	15.7451	46.4997	GBIF
967	15.7451	46.4997	GBIF
968	15.7451	46.5997	GBIF
969	15.7451	46.5997	GBIF
970	15.7451	46.5997	GBIF
971	17.0073	47.9825	GBIF
972	16.0197	48.2325	GBIF
973	29.3933	45.0789	GBIF
974	21.1167	38.6833	GBIF
975	28.4792	44.9158	GBIF
976	13.9294	50.9211	GBIF
977	13.9369	50.9583	GBIF
978	24.1	40.95	GBIF
979	13.9294	50.9211	GBIF
980	22.55	37.3333	GBIF
981	22.55	37.3333	GBIF
982	21.45	39.3167	GBIF
983	24.3167	40.15	GBIF
984	13.9369	50.9583	GBIF
985	21.7667	39.85	GBIF
986	13.8808	45.6669	GBIF
987	13.8269	45.6506	GBIF
988	13.8808	45.6669	GBIF
989	14	37.9333	GBIF
990	16.3072	48.1467	GBIF
991	16.6036	48.405	GBIF
992	16.2649	48.1777	GBIF
993	16.7753	48.0236	GBIF
994	16.2036	47.5897	GBIF
995	16.8708	48.308	GBIF
996	15.7442	48.2677	GBIF
997	16.8708	48.308	GBIF
